# Supplementary material for: The Soluble Urokinase-Type Plasminogen Activator Receptor as a Biomarker for Survival and Early Treatment Effect in Metastatic Colorectal Cancer
Source: Cancers (Basel). 2021 Oct 12;13(20):5100. doi: 10.3390/cancers13205100 (PMC8534079; doi:10.3390/cancers13205100)
Supplement: Supplementary file 1 [file cancers-13-05100-s001.zip]

Archive with 1 entries (1 files):
- cancers-1375714-supplementary.pdf
